# Supplementary material for: Four new Gammarus species from Tibetan Plateau with a key to Tibetan freshwater gammarids (Crustacea, Amphipoda, Gammaridae)
Source: Zookeys. 2018 Mar 28;(747):1–40. doi: 10.3897/zookeys.747.21999 (PMC5904427; doi:10.3897/zookeys.747.21999)
Supplement: XML Treatment for Gammarus gonggaensis [file zookeys.747.21999-treatment4.xml]

<!DOCTYPE tp:taxon-treatment
  PUBLIC "-//TaxonX//DTD Taxonomic Treatment Publishing DTD v0 20100105//EN" "tax-treatment-NSO.dtd">
<tp:taxon-treatment xmlns:tp="http://www.plazi.org/taxpub"><tp:treatment-meta><kwd-group><label>Taxon classification</label><kwd><named-content xmlns:xlink="http://www.w3.org/1999/xlink" content-type="kingdom">Animalia</named-content></kwd><kwd><named-content xmlns:xlink="http://www.w3.org/1999/xlink" content-type="order">ORDO</named-content></kwd><kwd><named-content xmlns:xlink="http://www.w3.org/1999/xlink" content-type="family">FAMILIA</named-content></kwd></kwd-group><mixed-citation publication-type="journal"><person-group><name><surname>Hou</surname><given-names>Zhonge</given-names></name><name><surname>Li</surname><given-names>Shuqiang</given-names></name></person-group><article-title>Four new <italic><tp:taxon-name><tp:taxon-name-part taxon-name-part-type="genus" reg="Gammarus">Gammarus</tp:taxon-name-part></tp:taxon-name></italic> species from Tibetan Plateau with a key to Tibetan freshwater gammarids (<tp:taxon-name><tp:taxon-name-part taxon-name-part-type="subphylum">Crustacea</tp:taxon-name-part></tp:taxon-name>, <tp:taxon-name><tp:taxon-name-part taxon-name-part-type="order">Amphipoda</tp:taxon-name-part></tp:taxon-name>, <tp:taxon-name><tp:taxon-name-part taxon-name-part-type="family">Gammaridae</tp:taxon-name-part></tp:taxon-name>)</article-title><source>Zookeys</source><day>28</day><month>3</month><year>2018</year><volume>2018</volume><issue>747</issue><fpage>1</fpage><lpage>40</lpage><pub-id pub-id-type="doi">10.3897/zookeys.747.21999</pub-id></mixed-citation></tp:treatment-meta><tp:nomenclature><tp:taxon-name>
              <tp:taxon-name-part taxon-name-part-type="genus" reg="Gammarus">Gammarus</tp:taxon-name-part>
              <tp:taxon-name-part taxon-name-part-type="species" reg="gonggaensis">gonggaensis</tp:taxon-name-part>
              <object-id xmlns:xlink="http://www.w3.org/1999/xlink" content-type="zoobank" xlink:type="simple">http://zoobank.org/ED25CC10-321D-44B1-98F3-E2E30CC99286</object-id>
            </tp:taxon-name><tp:taxon-status xmlns:xlink="http://www.w3.org/1999/xlink" xlink:type="simple">sp. n.</tp:taxon-status><xref ref-type="fig" rid="F12">Figs 12</xref><xref ref-type="fig" rid="F13">, 13</xref><xref ref-type="fig" rid="F14">, 14</xref><xref ref-type="fig" rid="F15">, 15</xref><xref ref-type="fig" rid="F16">, 16</xref></tp:nomenclature><tp:treatment-sec sec-type="material" id="SECID0EDLAG"><title>Material examined.</title><p>Holotype: male (<named-content xmlns:xlink="http://www.w3.org/1999/xlink" content-type="dwc:institutional_code" xlink:type="simple">IZCAS</named-content>-I-A0065-1), 10.0 mm, Hepinggou, Baoxing County (<named-content xmlns:xlink="http://www.w3.org/1999/xlink" content-type="dwc:verbatimCoordinates" xlink:type="simple"><named-content content-type="geo-json" specific-use="{&#34;type&#34;:&#34;Point&#34;,&#34;coordinates&#34;:[102.700000,30.300000]}" id="NCID0ERLAG" xlink:type="simple">30.3°N, 102.7°E</named-content></named-content>), Gongga Mountains, altitude 2110 m, June 15, 2001, collected by Jinzhong Fu and Yuezhao Wang. Paratype: female (<named-content xmlns:xlink="http://www.w3.org/1999/xlink" content-type="dwc:institutional_code" xlink:type="simple">IZCAS</named-content>-I-A0065-2) 8.6 mm; paratypes: two males (<named-content xmlns:xlink="http://www.w3.org/1999/xlink" content-type="dwc:institutional_code" xlink:type="simple">IZCAS</named-content>-I-A0065-3), same data as holotype.</p></tp:treatment-sec><tp:treatment-sec sec-type="etymology" id="SECID0EAMAG"><title>Etymology.</title><p>The specific name is derived from the type locality; adjective.</p></tp:treatment-sec><tp:treatment-sec sec-type="diagnosis" id="SECID0EFMAG"><title>Diagnosis.</title><p>Antenna II with long setae along anterior and posterior margins of peduncle articles IV and V, calceoli absent; pereopods III and IV with long straight setae on posterior margin; inner ramus of uropod III less than half the length of outer ramus, both inner and outer rami with few marginal setae.</p></tp:treatment-sec><tp:treatment-sec sec-type="description" id="SECID0EKMAG"><title>Description of holotype male.</title><p>(<named-content xmlns:xlink="http://www.w3.org/1999/xlink" content-type="dwc:institutional_code" xlink:type="simple">IZCAS</named-content>-I-A0065-1), 10.0 mm.</p><p>
              <bold>Head.</bold> (Fig. <xref ref-type="fig" rid="F12">12A</xref>): Eyes medium in size, oval.</p><fig id="F12" position="float" orientation="portrait"><label>Figure 12.</label><caption><p>
                  <italic><tp:taxon-name><tp:taxon-name-part taxon-name-part-type="genus" reg="Gammarus">Gammarus</tp:taxon-name-part> <tp:taxon-name-part taxon-name-part-type="species" reg="gonggaensis">gonggaensis</tp:taxon-name-part></tp:taxon-name></italic> sp. n., male holotype. <bold>A</bold> head <bold>B</bold> epimeral plates <bold>C</bold> urosomites (lateral view) <bold>D</bold> urosomites (dorsal view) <bold>E</bold> maxilla II <bold>F</bold> maxilliped <bold>G</bold> incisor of left mandible <bold>H</bold> palp of left mandible <bold>I</bold> left maxilla I <bold>J</bold> palp of right maxilla I <bold>K</bold> incisor of right mandible <bold>L</bold> upper lip <bold>M</bold> lower lip.</p></caption><graphic xmlns:xlink="http://www.w3.org/1999/xlink" xlink:href="zookeys-747-001-g012.jpg" position="float" orientation="portrait" xlink:type="simple" id="oo_193353.jpg"/></fig><p>Antenna I (Fig. <xref ref-type="fig" rid="F15">15B</xref>): peduncle articles I–III in length ratio 1.0 : 0.7 : 0.5, bearing distal setae; flagellum with 17 articles, aesthetascs present; accessory flagellum with five articles.</p><p>Antenna II (Fig. <xref ref-type="fig" rid="F15">15A</xref>): gland cone reaching peduncle article III, peduncle article III with distal setae, article IV a little shorter than article V, both with five to six groups of long setae along anterior and posterior margins; flagellum with 12 articles, bearing some setae, calceoli absent.</p><p>Upper lip (Fig. <xref ref-type="fig" rid="F12">12L</xref>): convex, with minute setae.</p><p>Mandible (Fig. <xref ref-type="fig" rid="F12">12G, H, K</xref>): incisor of left mandible with five teeth; lacinia mobilis with four teeth; second and third articles of palp in length ratio 1.1 : 1.0, second article with 16 setae, third article with four A-setae, four B-setae, 19 D-setae and four E-setae apically. Incisor of right mandible with four teeth; lacinia mobilis bifurcate, with several small teeth.</p><p>Lower lip (Fig. <xref ref-type="fig" rid="F12">12M</xref>): inner lobes lacking, outer lobes covered with thin setae.</p><p>Maxilla I (Fig. <xref ref-type="fig" rid="F12">12I, J</xref>): asymmetrical, left inner plate with 13 plumose setae, outer plate with eleven serrated spines, second article of left palp bearing ten slender spines; second article of right palp with five blunt spines and two stiff setae.</p><p>Maxilla II (Fig. <xref ref-type="fig" rid="F12">12E</xref>): inner plate with 12 plumose setae in an oblique row; inner and outer plates with long setae apically.</p><p>Maxilliped (Fig. <xref ref-type="fig" rid="F12">12F</xref>): inner plate with three apical spines and several plumose setae; outer plate with nine blade spines on medial margin and five long setae apically; palp with four articles.</p><p>
              <bold>Pereon.</bold> Gnathopod I (Fig. <xref ref-type="fig" rid="F13">13A, C</xref>): coxal plate weakly dilated distally, bearing three and one seta on anterior and posterior corners respectively; basis with setae on anterior and posterior margins; carpus and propodus in length ratio 0.6 : 1.0; palm of propodus oblique, bearing one spine on medial margin, three pairs of spines on posterior margin and three spines on inner face; dactylus more than half of posterior margin in length, with on seta one outer margin.</p><fig id="F13" position="float" orientation="portrait"><label>Figure 13.</label><caption><p>
                  <italic><tp:taxon-name><tp:taxon-name-part taxon-name-part-type="genus" reg="Gammarus">Gammarus</tp:taxon-name-part> <tp:taxon-name-part taxon-name-part-type="species" reg="gonggaensis">gonggaensis</tp:taxon-name-part></tp:taxon-name></italic> sp. n., male holotype. <bold>A</bold> gnathopod I <bold>B</bold> gnathopod II <bold>C</bold> propodus of gnathopod I <bold>D</bold> propodus of gnathopod II.</p></caption><graphic xmlns:xlink="http://www.w3.org/1999/xlink" xlink:href="zookeys-747-001-g013.jpg" position="float" orientation="portrait" xlink:type="simple" id="oo_193354.jpg"/></fig><p>Gnathopod II (Fig. <xref ref-type="fig" rid="F13">13B, D</xref>): coxal plate subrectangular, with three and one seta on anterior and posterior corners respectively; carpus parallel-sided; palm of propodus truncated, bearing one medial spine, five spines on posterior corner; dactylus beyond the palm margin, with one seta on outer margin.</p><p>Pereopod III (Fig. <xref ref-type="fig" rid="F14">14A</xref>): coxal plate with three and one seta on anterior and posterior corners respectively, merus to propodus with groups of long straight setae on posterior margins; carpus and propodus accompanied by five spines on posterior margins, dactylus stout.</p><fig id="F14" position="float" orientation="portrait"><label>Figure 14.</label><caption><p>
                  <italic><tp:taxon-name><tp:taxon-name-part taxon-name-part-type="genus" reg="Gammarus">Gammarus</tp:taxon-name-part> <tp:taxon-name-part taxon-name-part-type="species" reg="gonggaensis">gonggaensis</tp:taxon-name-part></tp:taxon-name></italic> sp. n., male holotype. <bold>A</bold> pereopod III <bold>B</bold> pereopod V <bold>C</bold> pereopod IV <bold>D</bold> pereopod VI <bold>E</bold> pereopod VII <bold>F</bold> dactylus of pereopod IV <bold>G</bold> dactylus of pereopod V.</p></caption><graphic xmlns:xlink="http://www.w3.org/1999/xlink" xlink:href="zookeys-747-001-g014.jpg" position="float" orientation="portrait" xlink:type="simple" id="oo_193355.jpg"/></fig><p>Pereopod IV (Fig. <xref ref-type="fig" rid="F14">14C, F</xref>): coxal plate concave, bearing two and four setae on anterior corner and posterior margin, merus with six groups of long setae on posterior margin; carpus and propodus with four groups of spines accompanied by some setae; dactylus with one seta on anterior margin and two setae at hinge of nail.</p><p>Pereopod V (Fig. <xref ref-type="fig" rid="F14">14B, G</xref>): coxal plate bearing one seta on anterior lobe and two setae on posterior lobe; basis with three setae and three spines on anterior margin, anterodistal corner with one spine accompanied by setae, posterior margin with a row of nine setae; merus with three groups of setae on anterior margin, a spine accompanied by setae on anterodistal corner, two pairs of spines on posterior margin; carpus with two groups of spines on anterior and posterior margins each, anterodistal corner with a spine, posterodistal corner with a group of six spines; propodus with three pairs of spines on anterior margin, and three clusters of setae and spines on posterior margin; dactylus with one plumose seta on posterior margin and a seta at hinge of unguis.</p><p>Pereopod VI (Fig. <xref ref-type="fig" rid="F14">14D</xref>): coxal plate with two setae on posterior margin; basis narrowing distally, with two long setae and four spines on anterior margin, anterodistal corner with one spine accompanied by setae, posterior margin with a row of 13 setae, and inner surface with two setae on posterior corner; merus with three groups of spines on anterior margin and a pair of spines on posterior margin; carpus with three or two groups of spines on anterior and posterior margins; propodus with four pairs of spines on anterior margin, posterior margin with a seta and a spine accompanied by a seta; dactylus similar to that of pereopod V.</p><p>Pereopod VII (Fig. <xref ref-type="fig" rid="F14">14E</xref>): coxal plate with three plumose setae on anterior margin and three setae on posterior margin; basis with two setae and four spines on anterior margin, posterior margin with a row of 12 setae, inner surface with one spine accom<!--PageBreak--><!--PageBreak--><!--PageBreak--><!--PageBreak-->panied by setae on posterior corner; merus and carpus with spines on anterior and posterior margins; propodus with three pairs of spines on anterior margin; dactylus similar to that of pereopod V.</p><p>Coxal gills (Fig. <xref ref-type="fig" rid="F14">14B, D, E</xref>): present on gnathopod II and pereopods III–VII sac-like.</p><p>
              <bold>Pleon.</bold> Epimeral plates (Fig. <xref ref-type="fig" rid="F12">12B</xref>): plate I ventrally rounded, with seven setae on ventral margin and two setae on posterior margin; plate II with one seta and two spines on anterior corner, two setae on posterior margin, posterodistal corner blunt; plate III with three spines on ventral margin and two setae on posterior margin.</p><p>Pleopods I–III (Fig. <xref ref-type="fig" rid="F15">15G–I</xref>): peduncle with some marginal setae, bearing two retinacula accompanied by setae; inner and outer rami nearly the same length, both rami fringed with plumose setae.</p><fig id="F15" position="float" orientation="portrait"><label>Figure 15.</label><caption><p>
                  <italic><tp:taxon-name><tp:taxon-name-part taxon-name-part-type="genus" reg="Gammarus">Gammarus</tp:taxon-name-part> <tp:taxon-name-part taxon-name-part-type="species" reg="gonggaensis">gonggaensis</tp:taxon-name-part></tp:taxon-name></italic> sp. n., male holotype. <bold>A</bold> antenna II <bold>B</bold> antenna I <bold>C</bold> uropod II <bold>D</bold> uropod I <bold>E</bold> uropod III <bold>F</bold> telson <bold>G</bold> pleopod I <bold>H</bold> pleopod II <bold>I</bold> pleopod III.</p></caption><graphic xmlns:xlink="http://www.w3.org/1999/xlink" xlink:href="zookeys-747-001-g015.jpg" position="float" orientation="portrait" xlink:type="simple" id="oo_193356.jpg"/></fig><p>
              <bold>Urosome.</bold> Urosomites I–III (Fig. <xref ref-type="fig" rid="F12">12 C, D</xref>): non-humped, with four clusters of spines accompanied by setae.</p><p>Uropod I (Fig. <xref ref-type="fig" rid="F15">15D</xref>): peduncle with one basofacial spine, two spines on outer margin, two spines on outer distal corner, two spines on inner margin, and one spine on inner distal corner; outer ramus with one and two spines on outer and inner margins respectively; inner ramus with one spine on inner margin, both rami with five terminal spines.</p><p>Uropod II (Fig. <xref ref-type="fig" rid="F15">15C</xref>): peduncle with one spine on inner and outer margins each, one spine on inner and outer distal corners each; inner ramus with one spine on inner margin; outer ramus with one spine on outer margin, both rami with five terminal spines.</p><p>Uropod III (Fig. <xref ref-type="fig" rid="F15">15E</xref>): peduncle with one seta on surface, two marginal plumose setae, two distal plumose setae and two distal spines; inner ramus 0.4 times as long as outer ramus, bearing two distal spines accompanied by one long seta; proximal article of outer ramus with two-one-two spines on outer margin and two distal spines, inner margin with a few plumose setae, terminal article shorter than adjacent spines, with distal setae.</p><p>Telson (Fig. <xref ref-type="fig" rid="F15">15F</xref>): cleft, with two distal spines and one facial spine.</p></tp:treatment-sec><tp:treatment-sec sec-type="description" id="SECID0EUWAG"><title>Description of paratype female.</title><p>(<named-content xmlns:xlink="http://www.w3.org/1999/xlink" content-type="dwc:institutional_code" xlink:type="simple">IZCAS</named-content>-I-A0065-2), 8.6 mm.</p><p>
              <bold>Pereon.</bold> Gnathopod I (Fig. <xref ref-type="fig" rid="F16">16A, B</xref>): propodus pyriform, palm slant, bearing four spines on posterior corner.</p><fig id="F16" position="float" orientation="portrait"><label>Figure 16.</label><caption><p>
                  <italic><tp:taxon-name><tp:taxon-name-part taxon-name-part-type="genus" reg="Gammarus">Gammarus</tp:taxon-name-part> <tp:taxon-name-part taxon-name-part-type="species" reg="gonggaensis">gonggaensis</tp:taxon-name-part></tp:taxon-name></italic> sp. n., female paratype. <bold>A</bold> gnathopod I <bold>B</bold> propodus of gnathopod I <bold>C</bold> gnathopod II <bold>D</bold> propodus of gnathopod II <bold>E</bold> uropod III <bold>F</bold> oostegite of gnathopod II.</p></caption><graphic xmlns:xlink="http://www.w3.org/1999/xlink" xlink:href="zookeys-747-001-g016.jpg" position="float" orientation="portrait" xlink:type="simple" id="oo_193357.jpg"/></fig><p>Gnathopod II (Fig. <xref ref-type="fig" rid="F16">16C, D</xref>): palm of propodus transverse, with four spines on posterior corner.</p><p>Oostegites (Fig. <xref ref-type="fig" rid="F16">16F</xref>): present on gnathopod II and pereopods III–V, broad, with many long setae.</p><p>
              <bold>Urosome.</bold> Uropod III (Fig. <xref ref-type="fig" rid="F16">16E</xref>): peduncle with one marginal spine accompanied by setae, and three pairs of distal spines; inner ramus around half the length of outer ramus, bearing one marginal and three distal spines; proximal article of outer ramus with two groups of spines on outer margin, one spine on inner margin and three spines on distal margin, terminal article shorter than adjacent spines.</p></tp:treatment-sec><tp:treatment-sec sec-type="habitat" id="SECID0E6YAG"><title>Habitat.</title><p>This species was collected from a small brook flowing under a large stone, forming a pool with an area of one square meter.</p></tp:treatment-sec><tp:treatment-sec sec-type="remarks" id="SECID0EEZAG"><title>Remarks.</title><p>The new species of <italic><tp:taxon-name><tp:taxon-name-part taxon-name-part-type="genus" reg="Gammarus">Gammarus</tp:taxon-name-part> <tp:taxon-name-part taxon-name-part-type="species" reg="gonggaensis">gonggaensis</tp:taxon-name-part></tp:taxon-name></italic> sp. n. is similar to <italic><tp:taxon-name><tp:taxon-name-part taxon-name-part-type="genus" reg="Gammarus">G.</tp:taxon-name-part> <tp:taxon-name-part taxon-name-part-type="species" reg="kangdingensis">kangdingensis</tp:taxon-name-part></tp:taxon-name></italic> sp. n. in pereopods III and IV having long setae on posterior margins; and inner <!--PageBreak--><!--PageBreak-->ramus of uropod III 0.4 times the length of outer ramus. <italic><tp:taxon-name><tp:taxon-name-part taxon-name-part-type="genus" reg="Gammarus">Gammarus</tp:taxon-name-part> <tp:taxon-name-part taxon-name-part-type="species" reg="gonggaensis">gonggaensis</tp:taxon-name-part></tp:taxon-name></italic> sp. n. can be distinguished from <italic><tp:taxon-name><tp:taxon-name-part taxon-name-part-type="genus" reg="Gammarus">G.</tp:taxon-name-part> <tp:taxon-name-part taxon-name-part-type="species" reg="kangdingensis">kangdingensis</tp:taxon-name-part></tp:taxon-name></italic> sp. n. (<italic><tp:taxon-name><tp:taxon-name-part taxon-name-part-type="genus" reg="Gammarus">G.</tp:taxon-name-part> <tp:taxon-name-part taxon-name-part-type="species" reg="kangdingensis">kangdingensis</tp:taxon-name-part></tp:taxon-name></italic> in parentheses) by antenna II peduncle having long setae along anterior and posterior margins, calceoli absent (peduncle with short setae, calceoli present); outer ramus of uropod III with a few plumose setae on inner margin, inner ramus with no plumose marginal setae (with a row of plumose setae on inner margins of inner and outer rami); terminal article of uropod III shorter than adjacent spines (longer than adjacent spines).</p><p>
              <italic><tp:taxon-name><tp:taxon-name-part taxon-name-part-type="genus" reg="Gammarus">Gammarus</tp:taxon-name-part> <tp:taxon-name-part taxon-name-part-type="species" reg="gonggaensis">gonggaensis</tp:taxon-name-part></tp:taxon-name></italic> sp. n. is similar to <italic><tp:taxon-name><tp:taxon-name-part taxon-name-part-type="genus" reg="Gammarus">G.</tp:taxon-name-part> <tp:taxon-name-part taxon-name-part-type="species" reg="emeiensis">emeiensis</tp:taxon-name-part></tp:taxon-name></italic> Hou, Li &amp; Koenemann, 2002 in antenna II peduncle with long setae along anterior and posterior margins, calceoli absent, and pereopods III and IV with long setae on posterior margins. It differs from <italic><tp:taxon-name><tp:taxon-name-part taxon-name-part-type="genus" reg="Gammarus">G.</tp:taxon-name-part> <tp:taxon-name-part taxon-name-part-type="species" reg="emeiensis">emeiensis</tp:taxon-name-part></tp:taxon-name></italic> <xref ref-type="bibr" rid="B11">Hou et al., 2002</xref> by uropod III inner ramus 0.4 times the length of outer ramus, while reaching 0.7 times in <italic><tp:taxon-name><tp:taxon-name-part taxon-name-part-type="genus" reg="Gammarus">G.</tp:taxon-name-part> <tp:taxon-name-part taxon-name-part-type="species" reg="emeiensis">emeiensis</tp:taxon-name-part></tp:taxon-name></italic>.</p><p>
              <italic><tp:taxon-name><tp:taxon-name-part taxon-name-part-type="genus" reg="Gammarus">Gammarus</tp:taxon-name-part> <tp:taxon-name-part taxon-name-part-type="species" reg="gonggaensis">gonggaensis</tp:taxon-name-part></tp:taxon-name></italic> sp. n. differs from <italic><tp:taxon-name><tp:taxon-name-part taxon-name-part-type="genus" reg="Gammarus">G.</tp:taxon-name-part> <tp:taxon-name-part taxon-name-part-type="species" reg="altus">altus</tp:taxon-name-part></tp:taxon-name></italic> sp. n. (<italic><tp:taxon-name><tp:taxon-name-part taxon-name-part-type="genus" reg="Gammarus">G.</tp:taxon-name-part> <tp:taxon-name-part taxon-name-part-type="species" reg="altus">altus</tp:taxon-name-part></tp:taxon-name></italic> in parentheses) by anternna II peduncle with long setae, calceoli absent (with short setae, calceoli present); pereopods III and IV with long setae on posterior margin (with a few short setae); uropod III with plumose setae on inner margin of inner ramus (with no plumose setae), terminal article shorter than adjacent spines (longer than adjacent spines).</p></tp:treatment-sec><ref-list><ref id="B11"><mixed-citation xmlns:xlink="http://www.w3.org/1999/xlink" xlink:type="simple">
          <person-group><name name-style="western"><surname>Hou</surname><given-names>Z</given-names></name><name name-style="western"><surname>Li</surname><given-names>S</given-names></name><name name-style="western"><surname>Koenemann</surname><given-names>S</given-names></name></person-group> (<year>2002</year>) <article-title><italic><tp:taxon-name><tp:taxon-name-part taxon-name-part-type="genus">Gammarus</tp:taxon-name-part> <tp:taxon-name-part taxon-name-part-type="species">emeiensis</tp:taxon-name-part></tp:taxon-name></italic>, a new species of amphipod crustacean from Sichuan Province, China.</article-title> <source>Beaufortia</source> <volume>52</volume>: <fpage>37</fpage>–<lpage>43</lpage>.</mixed-citation></ref></ref-list></tp:taxon-treatment>
